# Supplementary material for: Targeted long-read cDNA sequencing reveals novel splice-altering pathogenic variants causing retinal dystrophies
Source: HGG Adv. 2025 Apr 18;6(3):100442. doi: 10.1016/j.xhgg.2025.100442 (PMC12099450; doi:10.1016/j.xhgg.2025.100442)
Supplement: Table S1. Validation cohort [file mmc2.xlsx]

## Sheet: Sheet1
Table S1. Validation cohort
					Allele 1			Allele 2
Study ID	Previous study ID	Diagnosis	Gene	Transcript	cDNA	Protein	ACMG	cDNA	Protein	ACMG	Prescreening
P-1	Pt-171	RP	HGSNAT	NM_152419.3	c.1843G>A	p.Ala615Thr	VUS	c.493+5G>A	p.Arg124Serfs*25	Likely pathogenic	WES, WGS
P-2	PT-92	LCA	CEP290	NM_025114.4	c.6869del	p.(Asn2290Ilefs*11)	Pathogenic	c.6136-436A>G	p.Ile2046Aspfs*29	Pathogenic	IRD panel (136 genes), Clinical Exome (5228 genes), RNASeq, WGS
P-3	PT-102	LCA	CEP290	NM_025114.4	c.6604del	p.(Ile2202Leufs*24)	Pathogenic	c.6136-436A>G	p.Ile2046Aspfs*29	Pathogenic	14-gene panel, Clinical Exome (5228 genes), RNASeq, WGS
P-4	B: II-13	Adult-onset VMD	IMPG2	NM_016247.3	c.[3023-15T>A;3023G>A]	p.[Gly1008Valfs*17,Gly1008Asp,Asp1009Asnfs*14]	Pathogenic	+	+	NA	WES
P-5	III-84	Choroideremia	CHM	NM_00390.3	c.1510+693_1510+694ins1414−1244_1510+402inv	p.Ser473Trpfs∗4	Pathogenic	+	+	NA	Optical genome mapping
ACMG, Variant classification according to the ACMG-AMP guidelines as previously described; LCA, Leber congenital amaurosis; NA, Not applicable; Previous study ID, Proband ID as previously published; P, Proband; RNASeq, RNA-sequencing; RP, Retinitis pigmentosa; Study ID, Proband ID as used in the current study; VMD, Vitelliform Macular Dystrophy; VUS, Variant of uncertain significance; WES, Whole …
