# Supplementary material for: Targeted long-read cDNA sequencing reveals novel splice-altering pathogenic variants causing retinal dystrophies
Source: HGG Adv. 2025 Apr 18;6(3):100442. doi: 10.1016/j.xhgg.2025.100442 (PMC12099450; doi:10.1016/j.xhgg.2025.100442)
Supplement: Table S2. Discovery cohort [file mmc3.xlsx]

## Sheet: Sheet1
Table S2. Discovery cohort
					Allele 1			Allele 2
Study ID	Previous study ID	Diagnosis	Gene	Transcript	cDNA	Protein	ACMG	cDNA	Protein	ACMG	Prescreening
P-6	A345	LCA	NMNAT1	NM_022787.4	c.769G>A	p.(Glu257Lys)	Pathogenic	c.-57+1del	p.(?)	VUS	IRD panel (130 genes), RNASeq, WES
P-7	NA	LCA	NMNAT1	NM_022787.4	c.769G>A	p.(Glu257Lys)	Pathogenic	c.-57G>A	p.(?)	VUS	WES
P-8	x7490	LCA	NMNAT1	NM_022787.4	c.769G>A	p.(Glu257Lys)	Pathogenic	+	+	NA	Clinical Exome (5228 genes); CGH array; WGS
P-9	A350	LCA	NMNAT1	NM_022787.4	c.769G>A	p.(Glu257Lys)	Pathogenic	+	+	NA	Clinical Exome (5228 genes)
P-10	x6748	LCA	NMNAT1	NM_022787.4	c.634G>A	p.(VaI212Met)	Likely pathogenic	+	+	NA	Clinical Exome (5228 genes)
ACMG, Variant classification according to the ACMG-AMP guidelines as previously described; CGH array, Comparative genomic hybridization array; LCA, Leber congenital amaurosis; NA, Not applicable; Previous study ID, Proband ID as previously published; P, Proband; RNASeq, RNA-sequencing; RP, Retinitis pigmentosa; Study ID, Proband ID as used in the current study; VUS, Variants of uncertain signific…
